# Supplementary material for: Calcium and Cadmium Activate ESRRB to Mediate Cell Stemness and Pluripotency
Source: Int J Mol Sci. 2025 Dec 25;27(1):231. doi: 10.3390/ijms27010231 (PMC12785951; doi:10.3390/ijms27010231)
Supplement: Supplementary file 1 [file ijms-27-00231-s001.zip]

Archive with 1 entries (1 files):
- ijms-3856060-supplementary.pdf
